# Supplementary material for: Morphology and Degradation of Multicompartment Microparticles Based on Semi-Crystalline Polystyrene-block-Polybutadiene-block-Poly(L-lactide) Triblock Terpolymers
Source: Polymers (Basel). 2021 Dec 13;13(24):4358. doi: 10.3390/polym13244358 (PMC8706259; doi:10.3390/polym13244358)
Supplement: Supplementary file 1 [file polymers-13-04358-s001.zip]

Archive with 1 entries (1 files):
- polymers-1501446-supplementary.pdf
